# Supplementary material for: Comparison of the Micronaut-AM System and the EUCAST Broth Microdilution Reference Method for MIC Determination of Four Antifungals against Aspergillus fumigatus
Source: J Fungi (Basel). 2023 Jun 30;9(7):721. doi: 10.3390/jof9070721 (PMC10381152; doi:10.3390/jof9070721)
Supplement: Supplementary file 1 [file jof-09-00721-s001.zip]

Archive with 1 entries (1 files):
- jof-2392758-supplementary.pdf
